# Supplementary material for: Vaccination with Omicron Inactivated Vaccine in Pre-vaccinated Mice Protects against SARS-CoV-2 Prototype and Omicron Variants
Source: Vaccines (Basel). 2022 Jul 19;10(7):1149. doi: 10.3390/vaccines10071149 (PMC9318641; doi:10.3390/vaccines10071149)
Supplement: Supplementary file 1 [file vaccines-10-01149-s001.zip]

Archive with 1 entries (1 files):
- vaccines-1795033-supplementary.pdf
